# Supplementary material for: Clinicopathological Comparison Between GREB1- and ESR1-Rearranged Uterine Tumors Resembling Ovarian Sex Cord Tumors (UTROSCTs): A Systematic Review
Source: Diagnostics (Basel). 2025 Mar 20;15(6):792. doi: 10.3390/diagnostics15060792 (PMC11941665; doi:10.3390/diagnostics15060792)
Supplement: Supplementary file 1 [file diagnostics-15-00792-s001.zip]

Archive with 1 entries (1 files):
- diagnostics-3425110-supplementary.xlsx
