# Supplementary material for: Clinicopathological Comparison Between GREB1- and ESR1-Rearranged Uterine Tumors Resembling Ovarian Sex Cord Tumors (UTROSCTs): A Systematic Review
Source: Diagnostics (Basel). 2025 Mar 20;15(6):792. doi: 10.3390/diagnostics15060792 (PMC11941665; doi:10.3390/diagnostics15060792)
Supplement: Supplementary file 1 [file diagnostics-15-00792-s001.zip › diagnostics-3425110-supplementary.xlsx]

## Sheet: Table S1
study	rearranged gene	partner of fusion	age	localization	size (cm)	hysterectomy	margins	at least moderate atypia	mitoses	necrosis	LVSI	retiform pattern	rhabdoid cells	disease-free survival	recurrence
Goebel 2020	ESR1	NCOA3	48	NA	0,7	yes	infiltrative	NA	0	NA	NA	no	no	78,4	no
Goebel 2020	GREB1	NCOA1	71	NA	6,2	yes	infiltrative	NA	1	NA	NA	no	no	54,3	no
Goebel 2020	GREB1	NCOA2	74	NA	13	yes	infiltrative	NA	1	NA	NA	yes	no	66	yes
Goebel 2020	ESR1	NCOA3	38	NA	2	no	infiltrative	NA	0	NA	NA	yes	no	50	no
Goebel 2020	ESR1	NCOA3	34	NA	3	yes	infiltrative	NA	0	NA	NA	no	no	319	no
Goebel 2020	ESR1	NCOA3	44	NA	2,5	yes	infiltrative	NA	0	NA	NA	yes	no	23	no
Goebel 2020	ESR1	NCOA3	45	NA	15	yes	infiltrative	NA	0	NA	NA	yes	no	207,2	no
Goebel 2020	ESR1	NCOA2	54	NA	0,7	yes	infiltrative	NA	0	NA	NA	no	no	2	no
Goebel 2020	GREB1	NCOA1	61	NA	8	yes	infiltrative	NA	2	NA	NA	no	no	10	no
Goebel 2020	ESR1	NCOA3	31	NA	NA	no	infiltrative	NA	3	NA	NA	no	no	NA	NA
Goebel 2020	ESR1	NCOA3	29	NA	NA	no	infiltrative	NA	2	NA	NA	no	yes	NA	NA
Goebel 2020	ESR1	NCOA2	20	NA	7,7	no	infiltrative	NA	6	NA	NA	no	yes	NA	NA
Goebel 2020	ESR1	NCOA2	39	NA	3,2	yes	infiltrative	NA	4	NA	NA	no	no	NA	NA
Goebel 2020	GREB1	NCOA1	71	NA	NA	no	infiltrative	NA	0	NA	NA	yes	no	NA	NA
Goebel 2020	ESR1	NCOA3	57	NA	NA	no	infiltrative	NA	0	NA	NA	no	no	NA	NA
Goebel 2020	GREB1	NCOA1	74	NA	NA	no	infiltrative	NA	3	NA	NA	no	no	NA	NA
Goebel 2020	ESR1	NCOA2	35	NA	NA	no	infiltrative	NA	0	NA	NA	no	no	NA	NA
Bi 2023	GREB1	NCOA2	56	intramural	10	yes	NA	NA	3	no	no	no	yes	30	yes
Bi 2023	GREB1	NCOA2	33	submucosal	2	yes	NA	NA	0	no	no	no	no	167	yes
Bi 2023	GREB1	NCOA2	48	intramural	13	yes	NA	NA	1	no	no	no	no	45	yes
Bi 2023	GREB1	NCOA2	54	intramural	6	yes	NA	NA	2	no	yes	no	no	29	no
Bi 2023	GREB1	NCOA2	53	intramural	12	yes	NA	NA	7	no	yes	no	no	25	no
Bi 2023	GREB1	NCOA2	38	intramural	NA	yes	NA	NA	3	no	no	no	yes	101	yes
Bi 2023	GREB1	NCOA2	51	intramural	4	yes	NA	NA	3	no	yes	no	no	13	no
Bi 2023	GREB1	NCOA1	47	submucosal	2	yes	NA	NA	0	no	no	no	no	71	no
Bi 2023	GREB1	NCOA1	47	submucosal	4	yes	NA	NA	0	no	no	no	no	25	no
Bi 2023	GREB1	NCOA1	48	submucosal	3,5	yes	NA	NA	0	no	no	yes	no	13	yes
Bi 2023	GREB1	NCOA1	45	intramural	7,5	yes	NA	NA	0	no	no	no	no	8	no
Bi 2023	GREB1	NCOA1	65	intramural	15	yes	NA	NA	3	no	no	no	no	35	yes
Bi 2023	ESR1	NCOA2	40	submucosal	4	yes	NA	NA	0	no	no	no	yes	21	yes
Bi 2023	ESR1	NCOA2	40	submucosal	4	yes	NA	NA	0	no	no	no	no	42	no
Bi 2023	ESR1	NCOA2	41	intramural	4	yes	NA	NA	3	no	no	no	no	10	no
Bi 2023	ESR1	NCOA3	45	intramural	8	yes	NA	NA	1	no	no	no	no	56	yes
Bi 2023	ESR1	NCOA3	50	intramural	2	yes	NA	NA	0	no	no	no	no	64	no
Bi 2023	ESR1	NCOA3	34	submucosal	1,5	no	NA	NA	0	no	no	no	no	31	no
Bi 2023	ESR1	NCOA3	23	submucosal	2	no	NA	NA	0	no	no	no	no	15	no
Bi 2023	ESR1	NCOA3	46	submucosal	1	yes	NA	NA	0	no	no	no	no	20	no
Bi 2023	ESR1	NCOA3	25	submucosal	2,5	no	NA	NA	0	no	no	yes	no	29	no
Bi 2023	ESR1	NCOA3	35	submucosal	4	yes	NA	NA	0	no	no	no	no	13	no
Xiong 2023	ESR1	NCOA2	31	NA	2,5	no	infiltrative	yes	0	no	NA	no	no	18,9	no
Xiong 2023	ESR1	NCOA2	41	NA	5,5	yes	infiltrative	no	3	no	NA	no	no	144,4	yes
Xiong 2023	GREB1	NCOA2	53	NA	3	yes	infiltrative	no	2	no	NA	yes	no	44,7	no
Xiong 2023	ESR1	NCOA3	33	NA	3	no	infiltrative	no	2	no	NA	no	no	54,9	no
Xiong 2023	GREB1	NCOA1	58	NA	4	yes	infiltrative	yes	2	no	NA	yes	no	22,6	no
Xiong 2023	GREB1	NCOA2	55	NA	13	yes	infiltrative	yes	2	no	NA	no	no	195,3	yes
Xiong 2023	ESR1	NCOA3	48	NA	3	yes	infiltrative	yes	0	no	NA	yes	no	9,2	no
Qijun 2024	ESR1	CITED2	19	subserosal	14,7	yes	infiltrative	yes	7	yes	NA	no	yes	17	yes
Qijun 2024	GREB1	NCOA1	57	intramural	3,5	yes	infiltrative	no	4	no	NA	yes	no	4	no
Qijun 2024	ESR1	NCOA3	58	intramural	1,5	yes	infiltrative	no	0	no	NA	no	no	4	no
Qijun 2024	ESR1	NCOA3	31	intramural	9,2	yes	infiltrative	yes	2	yes	NA	no	yes	16	yes
Qijun 2024	GREB1	NCOA2	56	intramural	4	yes	infiltrative	yes	4	no	NA	no	yes	12	yes
Qijun 2024	GREB1	NCOA3	42	intramural	NA	yes	infiltrative	no	2	no	NA	no	no	18	no
Qijun 2024	ESR1	NCOA3	39	submucosal	2,6	no	infiltrative	no	2	no	NA	no	no	11	no
Qijun 2024	ESR1	NCOA2	35	submucosal	3,7	no	infiltrative	no	1	no	NA	yes	no	22	no
Qijun 2024	ESR1	CITED2	48	intramural	5	yes	infiltrative	no	2	no	NA	no	no	68	no
Qijun 2024	ESR1	NCOA2	33	submucosal	2	yes	pushing	no	1	no	NA	no	no	2	no
Qijun 2024	ESR1	NCOA3	56	intramural	4,2	yes	infiltrative	yes	2	no	NA	no	no	1	no
Qijun 2024	GREB1	NCOA2	53	intramural	4,5	yes	pushing	NA	2	no	NA	no	no	NA	NA
Lee 2019	GREB1	NCOA2	56	intramural	10	yes	infiltrative	NA	8	no	no	no	yes	0,75	no
Lee 2019	GREB1	NR4A3	60	submucosal	14,9	yes	infiltrative	NA	14	yes	yes	no	no	5	no
Lee 2019	GREB1	SS18	68	intramural	8,5	yes	infiltrative	NA	7	no	no	no	no	6	no
Lee 2019	ESR1	NCOA3	34	intramural	5	yes	pushing	NA	0	no	no	yes	no	116	no
Lee 2019	ESR1	NCOA3	34	intramural	3,7	no	infiltrative	NA	1	no	no	yes	yes	49	no
Lee 2019	ESR1	NCOA3	50	submucosal	NA	yes	infiltrative	NA	0	no	no	yes	yes	240	no
Lee 2019	GREB1	NCOA1	65	intramural	4,2	yes	infiltrative	NA	2	no	no	yes	no	NA	NA
Lee 2019	ESR1	NCOA3	47	intramural	1,5	yes	pushing	NA	2	no	no	yes	no	NA	NA
NA: not assessed
